# Supplementary material for: Opening doors to clinical trial participation among Hispanics: Lessons learned from the Spanish translation of ResearchMatch
Source: J Clin Transl Sci. 2020 Sep 11;5(1):e46. doi: 10.1017/cts.2020.539 (PMC8057389; doi:10.1017/cts.2020.539)
Supplement: Supplementary file 1 [file S2059866120005397sup.zip]

Archive with 2 entries (2 files):
- S2059866120005397sup001.docx
- S2059866120005397sup002.docx
